# Supplementary material for: Comparative Analysis of Mandibular Kinematics Recorded with Zebris JMA and Medit i700 Using an Open-Source 3D Model-Based Framework
Source: Dent J (Basel). 2026 Jul 20;14(7):455. doi: 10.3390/dj14070455 (PMC13408630; doi:10.3390/dj14070455)
Supplement: Supplementary file 1 [file dentistry-14-00455-s001.zip]

Archive with 1 entries (1 files):
- dentistry-4378468-supplementary.pdf
